# Supplementary material for: The Value of Subjective Olfactometry as a Predictive Biomarker of Neurodegenerative Diseases: A Systematic Review
Source: Life (Basel). 2024 Feb 23;14(3):298. doi: 10.3390/life14030298 (PMC10971131; doi:10.3390/life14030298)
Supplement: Supplementary file 1 [file life-14-00298-s001.zip]

Archive with 1 entries (1 files):
- life-2850670-supplementary.pdf
